# Supplementary material for: Characteristics of MDR E. coli strains isolated from Pet Dogs with clinic diarrhea: A pool of antibiotic resistance genes and virulence-associated genes
Source: PLoS One. 2024 Feb 28;19(2):e0298053. doi: 10.1371/journal.pone.0298053 (PMC10901357; doi:10.1371/journal.pone.0298053)
Supplement: S1 Table — (XLSX) [file pone.0298053.s001.xlsx]

## Sheet: Sheet1
Table S1. PCR primer and conditions for antibiotic resistance genes (ARGs) used in this study
Category of Antibiotic	ARGs	Sequences (5'-3')	Fragment Length (bp)	Initial denaturation	Denaturation	Annealing	Extension	Final elongation
β-lactams	blaTEM	F:GGGGATGAGTATTCAACATTTCC R:GGGCAGTTACCAATGCTTAATCA	666	94 °C for 5 min	94 °C for 50 s, 35 cycles	53 °C for 30 s	72 °C for 1 min	72 °C for 5 min
	blaSHV	F:AGCCGCTTGAGCAAATTAAAC R:ATCCCGCAGATAAATCACCAC	635	94 °C for 5 min	94 °C for 50 s, 35 cycles	53 °C for 30 s	72 °C for 1 min	72 °C for 5 min
	blaCTX-M	F:AGTGAAAGCGAACCGAATC R:CTGTCACCAATGCTTTACC	567	94 °C for 5 min	94 °C for 50 s, 35 cycles	53 °C for 30 s	72 °C for 1 min	72 °C for 5 min
Aminoglycosides	aadA	F:CTAGCGTCCATCCTTTCCTC R:GATCTGCGCGCGAGGCCA	635	94 °C for 5 min	94 °C for 50 s, 35 cycles	56 °C for 55 s	72 °C for 1 min	72 °C for 5 min
	aacC2	F:GCAAGTTCATTGAACAGGGT R:CCAAGCATCGGCATCTCATA	356	94 °C for 5 min	94 °C for 50 s, 35 cycles	56 °C for 55 s	72 °C for 1 min	72 °C for 5 min
	aacC4	F:ATGACCTTGCGATGCTCTATGA R:CGAATGCCTGGCGTGTTT	464	94 °C for 5 min	94 °C for 50 s, 35 cycles	56 °C for 55 s	72 °C for 1 min	72 °C for 5 min
Tetracyclines	tetA	F:GCTACATCCTGCTTGCCTTC R:CATAGATCGCCGTGAAGAGG	183	94 °C for 5 min	94 °C for 50 s, 35 cycles	55 °C for 55 s	72 °C for 1 min	72 °C for 5 min
	tetC	F:CTTGAGAGCCTTCAACCCAG R:ATGGTCGTCATCTACCTGAG	395	94 °C for 5 min	94 °C for 50 s, 35 cycles	55 °C for 55 s	72 °C for 1 min	72 °C for 5 min
	tetG	F:CAGCTTTCGGATTCTTACGG R:GATTGGTGAGGCTCGTTAGC	844	94 °C for 5 min	94 °C for 50 s, 35 cycles	55 °C for 55 s	72 °C for 1 min	72 °C for 5 min
Sulfonamides	sul1	F:GTGACGGTGTTCCGCATTCT R:GGTAACATTTTCGGTTCCTG	216	94 °C for 4 min	94 °C for 1 min, 32 cycles	58 °C for 50 s	72 °C for 80 s	72 °C for 5 min
	sul2	F:CATCATTTTCGGCATCGTC R:TCTTGCGGTTTCTTTCAGC	770	94 °C for 4 min	94 °C for 1 min, 32 cycles	58 °C for 50 s	72 °C for 80 s	72 °C for 5 min
	sul3	F:AGATGTGATTGATTTGGGAGC R:TAGTTGTTTCTGGATTAGAGCT	424	94 °C for 4 min	94 °C for 1 min, 32 cycles	58 °C for 50 s	72 °C for 80 s	72 °C for 5 min
Quinolones	qnrS	F:GCAAGTTCATTGAACAGGGT R:TCTAAACCGTCGAGTTCGGCG	389	94 °C for 5 min	94 °C for 50 s, 35 cycles	54 °C for 60 s	72 °C for 1 min	72 °C for 5 min
	qnrA	F:CCAGGATTTGAGTGACAGC R:TCCCAAGGGTTCCAGCA	592	94 °C for 5 min	94 °C for 50 s, 35 cycles	54 °C for 45 s	72 °C for 1 min	72 °C for 5 min
	OqxAB	F:GATCAGTCAGTGGGATAGTTT R:TACTCGGCGTTAACTGATTA	640	94 °C for 5 min	94 °C for 50 s, 35 cycles	55 °C for 60 s	72 °C for 1 min	72 °C for 5 min
Amide alcohols	cmlA	F:TGCCAGCAGTGCCGTTTAT R:CACCGCCCAAGCAGAAGTA	840	94 °C for 5 min	94 °C for 50 s, 35 cycles	56 °C for 60 s	72 °C for 1 min	72 °C for 5 min
	flor	F:GGCTTTCGTCATTGCGTCTC R:ATCGGTAGGATGAAGGTGAGA	660	94 °C for 5 min	94 °C for 50 s, 35 cycles	56 °C for 60 s	72 °C for 1 min	72 °C for 5 min
	cat1	F:AACCAGACCGTTCAGCTGGAT R:CCTGCCACTCATCGCAGTAC	550	94 °C for 5 min	94 °C for 50 s, 35 cycles	54 °C for 50 s	72 °C for 1 min	72 °C for 5 min
blaCTX-M alleles	blaCTX-M-1	F: AAAAATCACTGCGCCAGTTC R: AGCTTATTCATCGCCACGTT	415	94 °C for 30 s	98 °C for 10 s, 30 cycles	58 °C for 30 s	72 °C for 1 min	72 °C for 2 min
	blaCTX-M-2	F: CGACGCTACCCCTGCTATT R: CCAGCGTCAGATTTTTCAGG	552	94 °C for 30 s	98 °C for 10 s, 30 cycles	56 °C for 30 s	72 °C for 1 min	72 °C for 2 min
	blaCTX-M-9	F: TCAAGCCTGCCGATCTGGT R: TGATTCTCGCCGCTGAAG	561	94 °C for 30 s	98 °C for 10 s, 30 cycles	60 °C for 30 s	72 °C for 1 min	72 °C for 2 min
	blaCTX-M-8/25	F: AACRCRCAGACGCTCTAC R: TCGAGCCGGAASGTGTYAT	326	94 °C for 30 s	98 °C for 10 s, 30 cycles	57 °C for 50 s	72 °C for 1 min	72 °C for 2 min
