# Supplementary material for: Characteristics of MDR E. coli strains isolated from Pet Dogs with clinic diarrhea: A pool of antibiotic resistance genes and virulence-associated genes
Source: PLoS One. 2024 Feb 28;19(2):e0298053. doi: 10.1371/journal.pone.0298053 (PMC10901357; doi:10.1371/journal.pone.0298053)
Supplement: S2 Table — (XLSX) [file pone.0298053.s002.xlsx]

## Sheet: Sheet1
Table S2. PCR primer and conditions for virulence-associated genes (VAGs) used in this study
Category of virulent factors	VAGs	Sequences (5'-3')	Fragment Length (bp)	Initial denaturation	Denaturation	Annealing	Extension	Final elongation
Iron transport-related	fyuA	P1:GCTTTATCCTCTGGCCTT P2:GGCATATTGACGATTAAC	884	94 °C for 5 min	94 °C for 1 min, 35 cycles	55 °C for 45 s	72 °C for 1 min	72 °C for 10 min
	iroN	P1:AAGTCAAAGCAGGGGTTGCCCG P2:GACGCCGACATTAAGACGCAG	622	94 °C for 5 min	94 °C for 40 s, 35 cycles	63 °C for 45 s	72 °C for 1 min	72 °C for 10 min
	sitA	P1:AGGGGGCACAACTGATTCTCG P2:TACCGGGCCGTTTTCTGTGC	559	95 °C for 5 min	94 °C for 30 s, 30 cycles	62 °C for 50 s	72 °C for 1 min	72 °C for 10 min
	iucD	P1:CAGGGTGGTAAATAAGGTTG P2:CAGTATCCCGTGAAGAGTTT	158	94 °C for 5 min	94 °C for 45 s, 35 cycles	55 °C for 45 s	72 °C for 45 s	72 °C for 10 min
	Irp2	P1:AAGGATTCGCTGTTACCGGAC P2:TCGTCGGGCAGCGTTTCTTCT	248	94 °C for 5 min	94 °C for 40 s, 35 cycles	54 °C for 40 s	72 °C for 1 min	72 °C for 10 min
Adhesion-related	eae (eaeA)	P1:GGAACGGCAGAGGTTAATCTGCAG P2:GGCGCTCATCATAGTCTTTC	308	94 °C for 5 min	94 °C for 30 s, 35 cycles	58 °C for 50 s	72 °C for 90 s	72 °C for 10 min
	fimC	P1:GGAAATAACATTCTGCTTGC P2:TTTGTTGCATCAAGAATACG	245	94 °C for 5 min	94 °C for 30 s, 35 cycles	55 °C for 30 s	72 °C for 1 min	72 °C for 10 min
	papA	P1:GGAACGAACGCAGAAACG P2:CGCAATGGGCGAATACTT	516	94 °C for 5 min	94 °C for 1 min, 35 cycles	55 °C for 45 s	72 °C for 1 min	72 °C for 10 min
	tsh	P1:GGGAAATGACCTGAATGCTGG P2:CCGCTCATCAGTCAGTACCAC	367	95 °C for 5 min	94 °C for 40 s, 35 cycles	60 °C for 50 s	72 °C for 1 min	72 °C for 10 min
	bfpA	P1:GATAAAACTGATACTGGGCAGC P2:AGTGACTGTTCGGGAAGCAC	233	94 ℃ for 5 min	94 ℃ for 60 s, 35 cycles	55 ℃ for 60 s	72 ℃ for 60 s	72 ℃ for 7 min
	aggR	P1:GTATACACAAAAGAAGGAAGC P2:ACAGAATCGTCAGCATCAGC	218	95 °C for 15 min	94 °C for 30 s, 30 cycles	57 °C for 90 s	72 °C for 90s	72 °C for 10min
	pic	P1:AGCCGTTTCCGCAGAAGCC P2:AAATGTCAGTGAACCGACGATTGG	1054	94°C for 5 min	94 °C for 30 s, 30 cycles	63 °C for 30 s	72 °C for 90s	72 °C for 5 min.
Invasion- and toxin-related	astA	P1:TGCCATCAACACAGTATATCCG P2:ACGGCTTGTAGTCCTTCCAT	102	95 °C for 5 min	95 °C for 1 min, 30 cycles	57 °C for 30 s	72 °C for 30 s	72 °C for 10 min
	ipaH	P1:TGAGAGCTGTGAGGACCGT P2:CATGCCATGGTCCCCAGAGG	390	95 °C for 5 min	95 °C for 1 min, 30 cycles	55 °C for 1 min	72 °C for 30 s	72 °C for 10 min
	vat	P1:TCCATGCTTCAACGTCTCAGAG P2:CTGTTGTCAGTGTCGTGAACG	902	94 °C for 5 min	94 °C for 45 s, 35 cycles	55 °C for 45 s	72 °C for 45 s	72 °C for 10 min
	stx1	P1:AAATCGCCATTCGTTGACTACTTCT P2:TGCCATTCTGGCAACTCGCGATGCA	370	95 °C for 15 min	94 °C for 30 s, 30 cycles	57 °C for 90 s,	72 °C for 90 s	72 °C for 10 min
	stx2	P1:CAGTCGTCACTCACTGGTTTCATCAP2:GGATATTCTCCCCACTCTGACACC	283	95 °C for 15 min	94 °C for 30 s, 30 cycles	57 °C for 90 s	72 °C for 90 s	72 °C for 10 min
	elt (LT)	P1:GGCGTTACTATCCTCTCTAT P2:TGGTCTCGGTCAGATATGT	272	95 °C for 15 min	95 °C for 1 min, 30 cycles	55 °C for 1 min	72 °C for 2 min	72 °C for 10 min
	esta (STIa)	P1:CAACTGAATCACTTGACTCTT P2:TTAATAACATCCAGCACAGG	158	94 °C for 5 min	94 °C for 30 s, 35 cycles	58 °C for 50 s	72 °C for 30 s	72 °C for 10 min
	estb (STI)	P1:TGCCTATGCATCTACACAAT P2:CTCCAGCAGTACCATCTCTA	113	94 °C for 5 min	94 °C for 30 s, 35 cycles	58 °C for 50 s	72 °C for 30 s	72 °C for 10 min
Antiserum survival factors	ompT	P1:ATCTAGCCGAAGAAGGAGGC P2:CCCGGGTCATAGTGTTCATC	507	95 °C for 5 min	94 °C for 30 s, 35 cycles	60 °C for 40 s	72 °C for 1 min	72 °C for 10 min
	cvaC	P1:TCCAAGCGGACCCCTTATAG P2:CGCAGCATAGTTCCATGCT	550	95 °C for 5 min	94 °C for 1 min, 35 cycles	55 °C for 1 min	72 °C for 1 min	72 °C for 10 min
	iss	P1:CAGCAACCCGAACCACTTGATG P2:AGCATTGCCAGAGCGGCAGAA	286	94 °C for 5 min	94 °C for 40 s, 35 cycles	63 °C for 40 s	72 °C for 1 min	72 °C for 10 min
Hemolysin-related	hlyF	P1:GGCGATTTAGGCATTCCGATACTC P2:ACGGGGTCGCTAGTTAAGGAG	552	95 °C for 5 min	94 °C for 30 s, 35 cycles	60 °C for 40 s	72 °C for 1 min	72 °C for 10 min
	hlyA	P1:CACACGGAGCTTATAATATTCTGTCA P2:AATGTTATCCCATTGACATCATTTGACT	321	95 °C for 5 min	94 °C for 30 s, 35 cycles	58 °C for 50 s	72 °C for 1 min	72 °C for 10 min
