# Supplementary material for: Characteristics of MDR E. coli strains isolated from Pet Dogs with clinic diarrhea: A pool of antibiotic resistance genes and virulence-associated genes
Source: PLoS One. 2024 Feb 28;19(2):e0298053. doi: 10.1371/journal.pone.0298053 (PMC10901357; doi:10.1371/journal.pone.0298053)
Supplement: S3 Table — (XLSX) [file pone.0298053.s003.xlsx]

## Sheet: Sheet
Table S3. PCR primer and conditions of 7 housekeeping genes for MLST and 3 related genes for phylogroups used in this study
genes	Sequences (5'-3')	Fragment Length (bp)	Initial denaturation	Denaturation	Annealing	Extension	Final elongation
adk	P1:TCATCATCTGCACTTTCCGC P2:CCAGATCAGCGCGAACTTCA	583	93 ℃ for 5 min	93 ℃ for 30 s, 30 cycles	55 ℃ for 30 s	72 ℃ for 1 min	72 ℃ for 7 min
fumC	P1:TCACAGGTCGCCAGCGCTTC P2:GTACGCAGCGAAAAAGATTC	806	93 ℃ for 5 min	93 ℃ for 30 s, 30 cycles	55 ℃ for 30 s	72 ℃ for 1 min	72 ℃ for 7 min
gyrB	P1:TCGGCGACACGCATGACGGC P2:ATCAGGCCTTCACGCGCATC	911	95 ℃ for 4 min	95 ℃ for 30 s, 30 cycles	60 ℃ for 30 s	72 ℃ for 1 min	72 ℃ for 7 min
icd	P1:ATGGAAAGTAAAGTAGTTGTTCCGGCACA P2:GGACGCAGCAGGATCTGTT	878	93 ℃ for 5 min	93 ℃ for 30 s, 30 cycles	55 ℃ for 30 s	72 ℃ for 1 min	72 ℃ for 7 min
mdh	P1:ATGAAAGTCGCAGTCCTCGGCGCTGCTGGCGG P2:TTAACGAACTCCTGCCCCAGAGCGATATCTTTCTT	932	95 ℃ for 4 min	95 ℃ for 30 s, 30 cycles	60 ℃ for 30 s	72 ℃ for 1 min	72 ℃ for 7 min
purA	P1:TCGGTAACGGTGTTGTGCTG P2:CATACGGTAAGCCACGCAGA	816	93 ℃ for 5 min	93 ℃ for 30 s, 30 cycles	55 ℃ for 30 s	72 ℃ for 1 min	72 ℃ for 7 min
recA	P1:CGCATTCGCTTTACCCTGACC P2:TCGTCGAAATCTACGGACCGGA	780	95 ℃ for 4 min	95 ℃ for 30 s, 30 cycles	58 ℃ for 30 s	72 ℃ for 1 min	72 ℃ for 7 min
chuA	P1:GACGAACCAACGGTCAGGAT P2:TGCCGCCAGTACCAAAGACA	279	94 ℃ for 5 min	94 ℃ for 45 s, 35 cycles	55 ℃ for 45 s	72 ℃ for 1 min	72 ℃ for 10 min
yjaA	P1:TGAAGTGTCAGGAGACGCTG P2:ATGGAGAATGCGTTCCTCAAC	176	95 ℃ for 5 min	95 ℃ for 30 s, 30 cycles	55 ℃ for 30 s	72 ℃ for 1 min	72 ℃ for 10 min
TspE4.C2	P1:GAGTAATGTCGGGGCATTCA P2:CGCGCCAACAAAGTATTACG	121	95 ℃ for 5 min	95 ℃ for 30 s, 30 cycles	55 ℃ for 30 s	72 ℃ for 1 min	72 ℃ for 10 min
