# Supplementary material for: Characteristics of MDR E. coli strains isolated from Pet Dogs with clinic diarrhea: A pool of antibiotic resistance genes and virulence-associated genes
Source: PLoS One. 2024 Feb 28;19(2):e0298053. doi: 10.1371/journal.pone.0298053 (PMC10901357; doi:10.1371/journal.pone.0298053)
Supplement: S4 Table — (XLSX) [file pone.0298053.s004.xlsx]

## Sheet: sheet
Table S4. Distribution of sequence types (STs) in MDR E. colistrains from pet dogs(n=74)
ST	Clonal complex (CC)	No. of strains (%)
ST10	ST-10CC	11(14.86)
ST44	ST-10CC	1(1.35)
ST58	ST-155CC	1(1.35)
ST69	-	2(2.70)
ST90	ST-90CC	2(2.70)
ST93	-	1(1.35)
ST95	-	1(1.35)
ST101	ST-101CC	1(1.35)
ST127	-	3(4.05)
ST155	ST-155CC	4(5.41)
ST156	ST-156CC	1(1.35)
ST162	-	4(5.41)
ST175	ST-10CC	1(1.35)
ST206	ST-206CC	1(1.35)
ST224	-	2(2.70)
ST345	ST-90CC	1(1.35)
ST359	ST-101CC	1(1.35)
ST361	-	1(1.35)
ST410	ST-90CC	3(4.05)
ST423	ST-90CC	1(1.35)
ST448	-	2(2.70)
ST457	-	4(5.41)
ST641	-	2(2.70)
ST744	ST-10CC	2(2.70)
ST961	-	2(2.70)
ST1011	-	1(1.35)
ST1196	-	1(1.35)
ST1276	-	1(1.35)
ST1408	-	1(1.35)
ST1415	ST-10CC	1(1.35)
ST2197	ST-10CC	1(1.35)
ST2509	-	1(1.35)
ST2614	-	1(1.35)
ST6209	ST-156CC	1(1.35)
ST6745	-	2(2.70)
ST6958	-	1(1.35)
ST7169	-	1(1.35)
ST8804	-	1(1.35)
ST9580	ST-206CC	1(1.35)
ST12416	-	2(2.70)
nST1	ST-155CC	1(1.35)
nST2	-	1(1.35)
