# Supplementary material for: Characteristics of MDR E. coli strains isolated from Pet Dogs with clinic diarrhea: A pool of antibiotic resistance genes and virulence-associated genes
Source: PLoS One. 2024 Feb 28;19(2):e0298053. doi: 10.1371/journal.pone.0298053 (PMC10901357; doi:10.1371/journal.pone.0298053)
Supplement: S5 Table — (XLSX) [file pone.0298053.s005.xlsx]

## Sheet: Sheet
Table S5. Details of STs, phylogroups, AMR, ARGs and VAGs pattern for MDR E. coli isolated from pet dogs
ID of strains	Sequence Type(ST)	Clone Complex	Phylogenetic Group	Antimicrobial Resistance(AMR) Patterns	Antibiotic Resistance genes(ARGs) Patterns	Alleles of blaTEM	Alleles of blaCTX-M		Virulence-Associated genes(VAGs) Patterns
							blaCTX-M-1 group	blaCTX-M-9 group
CD01	ST10	ST-10CC	B2	TET/C/AMP/AMC	flor/blaTEM/blaCTX-M/qnrS/tetA/aacC2/aacC4	blaTEM-135	-	blaCTX-M-14	iucD/fimC/astA
CD02	ST58	ST-155CC	D	TET/SXT/AMP/AMC	sul1/blaTEM/tetA/aacC4	blaTEM-1		-	fyuA/sitA/iucD/Irp2/fimC/ompT
CD03	ST361	-	B2	TET/DOX/SXT/AMP/AMC	blaTEM/blaCTX-M/tetA/aacC4	blaTEM-1	-	blaCTX-M-14	sitA/iucD/fimC/astA
CD04	ST10	ST-10CC	B2	TET/DOX/C/AMP/AMC	flor/blaTEM/blaCTX-M/tetA/aacC4	blaTEM-135	-	blaCTX-M-14	sitA/iucD/fimC/astA
CD05	ST1276	-	D	CN/CIP/SXT	blaTEM/blaCTX-M	blaTEM-1	-	blaCTX-M-14	sitA/iucD/fimC/astA
CD06	ST12416	-	B2	TET/DOX/C/SXT/AMP/AMC	flor/sul2/blaTEM/blaCTX-M/qnrS/tetA/aacC4	blaTEM-1	-	blaCTX-M-14	sitA/iucD/fimC/astA
CD07	ST359	ST-101CC	B1	CN/TOB/TET/DOX/C/KZ/CXM/CTX/FEP/CIP/SXT/ATM/AMP/AMC	flor/sul1/sul2/blaTEM/blaCTX-M/tetA/aacC2/aacC4	blaTEM-1	blaCTX-M-55	-	iroN/sitA/iucD/fimC/iss
CD08	ST1415	ST-10CC	B2	TET/DOX/C/SXT/AMP/AMC	flor/sul2/blaTEM/blaCTX-M/qnrS/tetA/aacC4	blaTEM-1	-	blaCTX-M-14	iucD/fimC/iss
CD09	ST1408	-	D	TET/C/SXT/AMP/AMC	flor/sul2/blaTEM/blaCTX-M/qnrS/tetA/aacC4	blaTEM-1	-	blaCTX-M-14	sitA/fimC/ompT
CD10	ST6958	-	D	TOB/TET/DOX/AMP/AMC	blaTEM/blaCTX-M/tetA	blaTEM-1	-	blaCTX-M-14	iucD/fimC/astA
CD11	nST1	ST-155CC	D	TET/DOX/SXT/AMP/AMC	blaTEM/blaCTX-M/tetA/aacC4	blaTEM-1	-	blaCTX-M-14	iucD/Irp2/fimC/astA/iss
CD12	ST12416	-	D	TET/C/SXT/AMP/AMC	flor/sul2/blaTEM/blaCTX-M/qnrS/tetA/aacC2/aacC4	blaTEM-1	-	blaCTX-M-14	sitA/iucD/fimC/astA/ompT
CD13	ST175	ST-10CC	B2	TET/DOX/C/SXT/AMP/AMC	flor/blaTEM/blaCTX-M/qnrS/tetA/aacC2	blaTEM-1	-	blaCTX-M-14	fimC/ompT
CD14	ST6745	-	D	TET/C/SXT/AMP/AMC	flor/sul2/sul3/blaTEM/blaCTX-M/qnrS/tetA/aacC4	blaTEM-1	-	blaCTX-M-14	fimC/ompT
CD15	ST6745	-	D	C/SXT/AMP/AMC	flor/sul2/sul3/blaTEM/blaCTX-M/qnrS/tetA/aacC2/aacC4	blaTEM-1	-	blaCTX-M-14	sitA/iucD/fimC/astA/ompT/iss
CD16	ST8804	-	B2	CN/TET/DOX/C/CIP/SXT/AMP/AMC	flor/sul2/blaTEM/blaCTX-M/tetA/aacC2/aacC4	blaTEM-1	-	blaCTX-M-14	fyuA/iroN/sitA/iucD/Irp2/fimC/ompT/iss
CD17	ST44	ST-10CC	B2	CN/TOB/TET/DOX/C/IPM/KZ/CXM/CTX/CIP/SXT/ATM/AMP	flor/cmlA/sul1/sul2/sul3/blaTEM/blaCTX-M/oqxAB/qnrS/tetA/aacC2	blaTEM-1	blaCTX-M-55	blaCTX-M-65	fyuA/iroN/sitA/iucD/Irp2/fimC/tsh/ompT/iss
CD18	ST155	ST-155CC	B1	CN/TOB/TET/DOX/KZ/CXM/CTX/FEP/SXT/ATM/AMP	flor/cmlA/sul1/sul2/sul3/blaTEM/blaCTX-M/oqxAB/tetA/aacC2	blaTEM-1	blaCTX-M-55	blaCTX-M-14	fyuA/iroN/sitA/iucD/fimC/tsh/astA/ompT/iss
CD19	ST1011	-	B2	CN/TET/KZ/CXM/CTX/CIP/SXT/AMP	flor/cmlA/sul1/sul2/sul3/blaTEM/blaCTX-M/oqxAB/qnrS/tetA/aacC2	blaTEM-1	-	blaCTX-M-65	fyuA/iroN/sitA/iucD/Irp2/fimC/astA/ompT/iss
CD20	ST93	-	B2	CN/TOB/TET/DOX/C/KZ/CXM/CTX/CIP/SXT/ATM/AMP	flor/cmlA/sul1/sul2/sul3/blaTEM/blaCTX-M/oqxAB/qnrS/tetA/aacC2	blaTEM-1	-	blaCTX-M-14	fyuA/iroN/sitA/iucD/Irp2/fimC/aggR/astA/ompT/iss
CD21	ST127	-	B2	TET/DOX/KZ/CXM/CTX/FEP/SXT/ATM/AMP	flor/sul1/blaTEM/blaCTX-M/qnrS/tetA/aacC2/aacC4	blaTEM-1	blaCTX-M-15	blaCTX-M-14	fyuA/iroN/sitA/iucD/Irp2/fimC/aggR/astA/vat/ompT/iss
CD22	ST162	-	B2	CN/TOB/TET/DOX/C/KZ/CXM/CTX/CIP/SXT/ATM/AMP	flor/sul1/sul2/blaTEM/blaCTX-M/oqxAB/tetA/aacC2	blaTEM-1	-	blaCTX-M-14	fyuA/iroN/sitA/iucD/Irp2/fimC/aggR/astA/vat/ompT/iss
CD23	ST127	-	B2	TET/DOX/KZ/CXM/CTX/FEP/SXT/ATM/AMP	sul1/blaTEM/blaCTX-M/oqxAB/tetA/aacC2	blaTEM-1	blaCTX-M-15	blaCTX-M-65	fyuA/iroN/sitA/iucD/Irp2/fimC/vat/ompT/iss
CD24	ST90	ST-90CC	B2	CN/TOB/TET/DOX/KZ/CXM/CTX/FEP/CIP/SXT/ATM/AMP	sul1/sul2/blaTEM/blaCTX-M/tetA/aacC2	blaTEM-1	blaCTX-M-55	-	fyuA/sitA/iucD/Irp2/eae/fimC/vat/ompT/iss
CD25	ST744	ST-10CC	B2	CN/TOB/TET/DOX/C/KZ/CXM/CTX/CIP/SXT/AMP	flor/sul1/blaTEM/blaCTX-M/qnrS/tetA/aacC2	blaTEM-1	blaCTX-M-55	-	fyuA/iroN/sitA/iucD/Irp2/fimC/vat/ompT/iss
CD26	ST224	-	B2	CN/TOB/TET/DOX/C/KZ/CXM/CTX/FEP/CIP/SXT/ATM/AMP	flor/blaTEM/blaCTX-M/qnrS/tetA/aacC2	blaTEM-135	blaCTX-M-64	-	fyuA/sitA/iucD/Irp2/eae/fimC/iss
CD27	nST2	-	D	CN/TOB/TET/DOX/C/KZ/CXM/CTX/FEP/CIP/SXT/ATM/AMP	flor/sul1/blaTEM/blaCTX-M/oqxAB/qnrS/tetA/aacC2	blaTEM-1	blaCTX-M-55	blaCTX-M-14	sitA/iucD/fimC/iss
CD28	ST69	-	B2	CN/TET/DOX/KZ/CXM/CTX/SXT/AMP	sul1/blaTEM/blaCTX-M/qnrS/tetA/aacC2	blaTEM-1	blaCTX-M-55	blaCTX-M-14	sitA/iucD/Irp2/eae/fimC/ompT/iss
CD29	ST448	-	D	TOB/TET/DOX/C/IPM/KZ/CXM/CTX/FEP/FOX/CIP/SXT/ATM/AMP	flor/sul1/sul2/blaTEM/blaCTX-M/oqxAB/qnrS/tetA/aacC2/aacC4	blaTEM-1	blaCTX-M-55	blaCTX-M-14	fyuA/iroN/sitA/iucD/Irp2/eae/fimC/astA/ompT/iss
CD30	ST410	ST-90CC	B2	CN/TOB/TET/DOX/KZ/CXM/CTX/FEP/CIP/SXT/ATM/AMP	flor/sul1/sul2/blaTEM/blaCTX-M/qnrS/tetA/aacC2/aacC4	blaTEM-1	blaCTX-M-55	blaCTX-M-14	fyuA/iroN/sitA/iucD/Irp2/eae/fimC/astA/ompT/iss
CD31	ST448	-	B2	TOB/TET/DOX/C/IPM/KZ/CXM/CTX/FEP/FOX/CIP/SXT/ATM/AMP	flor/sul1/sul2/blaTEM/blaCTX-M/qnrS/tetA/aacC2/aacC4	blaTEM-1	blaCTX-M-55	blaCTX-M-14	fyuA/iroN/sitA/iucD/Irp2/eae/fimC/tsh/atsA/ompT/iss
CD32	ST155	ST-155CC	B2	CN/TET/DOX/CIP/SXT/AMP/AMC	cmlA/sul1/sul2/blaTEM/blaCTX-M/qnrS/tetA/aacC2/aacC4	blaTEM-1	-	blaCTX-M-14	fyuA/sitA/iucD/Irp2/eae/fimC/astA/ompT/iss
CD33	ST10	ST-10CC	B2	CN/TET/DOX/AMP	sul2/blaTEM/blaCTX-M/qnrS/tetA/aacC2/aacC4	blaTEM-1	-	blaCTX-M-14	fyuA/sitA/iucD/Irp2/eae/fimC/astA/ompT/iss
CD34	ST155	ST-155CC	B2	TOB/TET/DOX/KZ/CXM/CTX/CIP/AMP	sul2/blaCTX-M/qnrS/tetA/aacC2/aacC4	-	-	blaCTX-M-14	fyuA/sitA/iucD/Irp2/eae/fimC/astA/ompT/iss
CD35	ST206	ST-206CC	B2	CN/TOB/TET/DOX/AMP	sul2/blaTEM/blaCTX-M/qnrS/tetA/aacC2/aacC4	blaTEM-1	-	blaCTX-M-14	fyuA/sitA/iucD/Irp2/eae/fimC/tsh/astA/vat/ompT/iss
CD36	ST457	-	D	CN/TOB/TET/C/KZ/CXM/CTX/FEP/CIP/SXT/ATM/AMP	flor/cmlA/sul2/blaTEM/blaCTX-M/qnrS/tetA/aacC2/aacC4	blaTEM-1	blaCTX-M-64	blaCTX-M-14	fyuA/sitA/iucD/fimC/astA/ompT/iss
CD37	ST10	ST-10CC	B2	TET/DOX/C/SXT/AMP	flor/sul1/sul2/blaTEM/blaCTX-M/qnrS/tetA/aacC2/aacC4	blaTEM-135	-	blaCTX-M-14	fyuA/sitA/iucD/Irp2/eae/fimC/tsh/astA/ompT/cvaC/iss
CD38	ST457	-	D	CN/TOB/TET/KZ/CXM/CTX/FEP/CIP/SXT/ATM/AMP/AMC	flor/cmlA/sul2/blaTEM/blaCTX-M/qnrS/tetA/aacC2/aacC4	blaTEM-1	blaCTX-M-64	blaCTX-M-14	fyuA/sitA/iucD/eae/fimC/astA/ompT
CD39	ST410	ST-90CC	B2	CN/TOB/TET/DOX/IPM/KZ/CXM/CTX/FEP/FOX/CIP/SXT/ATM/AMP/AMC	flor/cmlA/sul1/sul2/blaTEM/blaCTX-M/qnrS/tetA/aacC2/aacC4	blaTEM-1	blaCTX-M-15	blaCTX-M-14	fyuA/sitA/iucD/Irp2/eae/fimC/tsh/astA/vat/ompT/cvaC/iss
CD40	ST410	ST-90CC	B2	CN/TOB/TET/DOX/IPM//KZ/CXM/CTX/FEP/FOX/CIP/SXT/ATM/AMP/AMC	cmlA/sul1/sul2/blaTEM/blaCTX-M/qnrS/tetA/aacC2/aacC4	blaTEM-1	blaCTX-M-15	blaCTX-M-14	fyuA/sitA/iucD/Irp2/eae/fimC/vat/ompT/cvaC/iss
CD41	ST7169	-	B2	CN/TET/CIP/SXT/AMP	flor/cmlA/sul1/sul2/sul3/blaTEM/blaCTX-M/qnrS/tetA/aacC2/aacC4	blaTEM-1	-	blaCTX-M-14	fyuA/sitA/iucD/Irp2/eae/fimC/astA/vat/ompT/cvaC/iss
CD42	ST457	-	B2	CN/TOB/TET/DOX/C/KZ/CXM/CTX/FEP/CIP/SXT/ATM/AMP	flor/cmlA/sul1/sul2/blaTEM/blaCTX-M/qnrS/tetA/aacC2/aacC4	blaTEM-1	blaCTX-M-64	blaCTX-M-14	fyuA/sitA/iucD/Irp2/eae/fimC/astA/vat/ompT/cvaC
CD43	ST10	ST-10CC	B2	TET/DOX/C/SXT/AMP	flor/blaTEM/blaCTX-M/qnrS/tetA/aacC2/aacC4	blaTEM-135	-	blaCTX-M-14	fyuA/sitA/iucD/Irp2/eae/fimC/astA/vat/ompT/cvaC
CD44	ST345	ST-90CC	B2	TET/KZ/CXM/CTX/FEP/CIP/SXT/ATM/AMP	flor/cmlA/sul2/blaTEM/blaCTX-M/qnrS/tetA/aacC2/aacC4	blaTEM-1	blaCTX-M-55	blaCTX-M-14	fyuA/sitA/iucD/Irp2/eae/fimC/vat/cvaC
CD45	ST127	-	B2	CN/TOB/TET/DOX/KZ/CXM/CTX/SXT/AMP	cmlA/sul1/sul2/blaTEM/blaCTX-M/qnrS/tetA/aacC2	blaTEM-1	blaCTX-M-55	blaCTX-M-14	fyuA/iroN/sitA/iucD/Irp2/eae/fimC/tsh/astA/vat/ompT/cvaC
CD46	ST9580	ST-206CC	B2	CN/TET/DOX/C/CIP/SXT/AMP	flor/sul2/sul3/blaTEM/blaCTX-M/tetA/aacC2	blaTEM-1	-	blaCTX-M-14	fyuA/sitA/iucD/Irp2/fimC/vat/cvaC
CD47	ST1196	-	B1	CN/TET/DOX/C/SXT/CIP/AMP/KZ/CXM/CTX/FEP/ATM	flor/sul3/blaTEM/blaCTX-M/qnrS/tetA/aacC2	blaTEM-135	blaCTX-M-55	-	fyuA/iroN/sitA/iucD/Irp2/eae/fimC/vat/ompT/cvaC/iss
CD48	ST744	ST-10CC	B1	TOB/TET/DOX/C/SXT/AMP/KZ/CXM/CTX	flor/sul1/sul2/blaTEM/blaCTX-M	blaTEM-1	-	blaCTX-M-14	fyuA/iroN/sitA/iucD/eae/fimC/vat/ompT/iss
CD49	ST95	-	B2	CN/TET/SXT/AMP	sul2/blaTEM/tetA/aacC2	blaTEM-1	-	-	fyuA/iroN/sitA/iucD/Irp2/eae/fimC/tsh/vat/ompT/iss
CD50	ST6209	ST-156CC	B2	TET/SXT/AMP	sul2/blaTEM/qnrS	blaTEM-1	-	-	fyuA/iroN/sitA/iucD/Irp2/eae/fimC/tsh/astA/vat/cvaC/iss
CD51	ST10	ST-10CC	B2	TOB/CN/TET/DOX/AMP	flor/sul2/blaTEM/qnrS/tetA/aacC2	blaTEM-1	-	-	fyuA/sitA/iucD/eae/fimC/tsh/astA/vat/ompT/cvaC/iss
CD52	ST162	-	B1	TET/DOX/C/SXT/AMP/KZ/CXM/CTX/FEP/ATM	flor/sul2/blaCTX-M/qnrS/tetA	-	blaCTX-M-55	-	fyuA/sitA/iucD/eae/fimC/ompT/cvaC/iss
CD53	ST155	ST-155CC	B1	SXT/CIP/AMP/KZ/CXM/CTX	sul2/blaCTX-M/qnrS/tetA	-	blaCTX-M-55	-	fyuA/sitA/iucD/eae/fimC/tsh/ompT/iss
CD54	ST961	-	B2	TOB/CN/TET/C/SXT/AMP/KZ/CXM/CTX/ATM	flor/sul2/blaTEM/blaCTX-M/qnrS/tetA/aacC2	blaTEM-1	blaCTX-M-55	-	fyuA/iroN/sitA/iucD/Irp2/eae/fimC/tsh/vat/ompT/iss
CD55	ST961	-	B2	TOB/CN/TET/C/SXT/AMP/KZ/CXM/CTX/FEP/ATM	flor/sul2/blaTEM/blaCTX-M/tetA/aacC2	blaTEM-1	blaCTX-M-55	-	fyuA/iroN/sitA/iucD/Irp2/fimC/vat/ompT/iss
CD56	ST457	-	B2	TOB/CN/DOX/C/SXT/CIP/AMP/KZ/CXM/CTX/FEP/ATM	flor/cmlA/sul2/sul3/blaTEM/blaCTX-M/oqxAB/tetA/aacC2	blaTEM-1	blaCTX-M-55	blaCTX-M-14	sitA/iucD/eae/fimC/ompT/iss
CD57	ST101	ST-101CC	B2	TET/DOX/C/SXT/AMP	flor/blaTEM/blaCTX-M/qnrS/tetA	blaTEM-135	-	blaCTX-M-14	fyuA/iroN/sitA/iucD/Irp2/eae/fimC/astA/vat/ompT/iss
CD58	ST423	ST-90CC	B2	CN/TET/SXT/AMP	sul1/sul2/blaTEM/qnrS/tetA/aacC2	blaTEM-1	-	-	fyuA/iroN/sitA/iucD/fimC/tsh/astA/ompT/cvaC/iss
CD59	ST224	-	B2	TET/SXT/CIP	flor/sul2/blaTEM/qnrS/tetA	blaTEM-1	-	blaCTX-M-14	fyuA/sitA/iucD/Irp2/eae/fimC/tsh/astA/vat/ompT/cvaC/iss
CD60	ST10	ST-10CC	B2	TET/SXT/AMP	flor/blaTEM/blaCTX-M/qnrS/tetA	blaTEM-135	-	blaCTX-M-14	fyuA/eae/fimC/vat/iss
CD61	ST10	ST-10CC	B2	TET/SXT/AMP	flor/blaTEM/blaCTX-M/qnrS/tetA/aacC4	blaTEM-135	blaCTX-M-55	-	fyuA/iucD/eae/fimC/cvaC/iss
CD62	ST2197	ST-10CC	B2	CN/TET/C/SXT/CIP/AMP/KZ/CXM/CTX	flor/sul1/sul2/blaTEM/blaCTX-M/oqxAB/tetA/aacC2	blaTEM-1	blaCTX-M-55	-	fyuA/sitA/iucD/eae/fimC/vat/ompT/iss
CD63	ST641	-	B2	TET/DOX/SXT/AMP/KZ/CXM/CTX	flor/blaTEM/blaCTX-M/qnrS/tetA/aacC2	blaTEM-176	blaCTX-M-55	blaCTX-M-14	sitA/Irp2/fimC/iss
CD64	ST641	-	D	TET/DOX/C/SXT/AMP/KZ/CXM/CTX	flor/blaTEM/blaCTX-M/qnrS/tetA	blaTEM-176	blaCTX-M-15	blaCTX-M-14	fyuA/sitA/iucD/Irp2/fimC/vat/iss
CD65	ST69	-	B2	TOB/CN/TET/DOX/SXT/AMP/KZ/CXM/CTX	sul1/sul2/blaCTX-M/qnrS/tetA/aacC2	-	-	blaCTX-M-14	fyuA/sitA/iucD/Irp2/eae/fimC/ompT/iss
CD66	ST162	-	B2	TET/DOX/C/SXT/CIP/AMP	flor/sul2/blaTEM/qnrS/tetA	blaTEM-1	-	-	fyuA/sitA/iucD/eae/fimC/astA/vat/ompT/cvaC/iss
CD67	ST2509	-	B2	TET/DOX/C/SXT/CIP/AMP/KZ/CXM/CTX	flor/cmlA/sul3/blaCTX-M/tetA/aacC2	-	-	blaCTX-M-14	fyuA/sitA/iucD/eae/fimC/vat/iss
CD68	ST162	-	D	TET/DOX/C/SXT/CIP/AMP	flor/sul2/blaTEM/qnrS/tetA	blaTEM-1	-	-	fyuA/sitA/iucD/eae/fimC/astA/vat/ompT/iss
CD69	ST156	ST-156CC	B1	TOB/CN/TET/DOX/C/SXT/CIP/AMP/KZ/CXM/CTX/FEP/FOX/ATM/IPM	flor/sul1/sul2/blaTEM/blaCTX-M/oqxAB/qnrS/tetA	blaTEM-1	-	blaCTX-M-14	iucD/fimC
CD70	ST90	ST-90CC	B2	CN/TET/SXT/CIP/AMP/KZ/CXM/CTX	flor/cmlA/sul1/sul2/blaTEM/blaCTX-M/oqxAB/qnrS/tetA/aacC2	blaTEM-1	-	blaCTX-M-14	fyuA/iroN/sitA/iucD/fimC/vat/iss
CD71	ST10	ST-10CC	B2	TET/C/SXT	flor/sul1/sul2/blaTEM/blaCTX-M/qnrS/tetA/aacC2	blaTEM-1	-	blaCTX-M-14	fyuA/eae/fimC/vat/ompT
CD72	ST10	ST-10CC	B2	TET/C/AMP	flor/cmlA/sul1/sul2/blaTEM/blaCTX-M/qnrS/tetA/aacC2	blaTEM-135	-	blaCTX-M-14	sitA/fimC/vat/ompT
CD73	ST2614	-	B2	CN/TET/DOX/AMP	flor/cmlA/sul1/sul2/sul3/blaTEM/blaCTX-M/qnrS/tetA/aacC2	blaTEM-1	-	blaCTX-M-14	sitA/iucD/eae/fimC/ompT/iss
CD74	ST10	ST-10CC	B2	DOX/C/SXT/AMP	flor/cmlA/sul1/sul2/sul3/blaTEM/blaCTX-M/qnrS/tetA/aacC2	blaTEM-135	-	blaCTX-M-14	fyuA/iucD/eae/fimC/vat/ompT/iss
