# Supplementary material for: Characteristics of MDR E. coli strains isolated from Pet Dogs with clinic diarrhea: A pool of antibiotic resistance genes and virulence-associated genes
Source: PLoS One. 2024 Feb 28;19(2):e0298053. doi: 10.1371/journal.pone.0298053 (PMC10901357; doi:10.1371/journal.pone.0298053)
Supplement: S6 Table — (XLSX) [file pone.0298053.s006.xlsx]

## Sheet: Sheet1
The perfoemance Standards for Antimicrobial Susceptibility testing in the present study
Antimicrobial agent	disk content (ug)	Interpretive Categories and Zone Diameter Breakpoints, nearest whole mm
		susceptible, S	intermediate, I	resistance, R
gentamicin (CN)	10	≥ 15	13-14	≤ 12
tobramycin (TOB)	10	≥ 15	13-14	≤ 12
tetracycline (TET)	30	≥ 15	12-14	≤ 11
doxycycline (DOX)	30	≥ 14	11-13	≤ 10
chloramphenicol (C)	30	≥ 18	13-17	≤ 12
ciprofloxacin (CIP)	5	≥ 26	22-25	≤ 21
trimethoprim-sulfamethoxazole (SXT)	10	≥ 16	11-15	≤ 10
ampicillin (AMP)	10	≥ 17	14-16	≤ 13
cephazolin (KZ)	30	≥ 23	20-22	≤ 19
cefuroxime (CXM）	30	≥ 18	15-17	≤ 14
cefotaxime (CTX）	30	≥ 26	23-25	≤ 22
cefepime (FEP)	30	≥ 25	19-24	≤ 18
cefoxitin (FOX)	30	≥ 18	15-17	≤ 14
aztreonam (ATM)	30	≥ 21	18-20	≤ 17
imipenem (IPM)	10	≥ 23	20-22	≤ 19
amoxicillin/clavulanic acid 2:1 (AMC)	20	≥ 18	14-17	≤ 13
