# Supplementary material for: Characteristics of MDR E. coli strains isolated from Pet Dogs with clinic diarrhea: A pool of antibiotic resistance genes and virulence-associated genes
Source: PLoS One. 2024 Feb 28;19(2):e0298053. doi: 10.1371/journal.pone.0298053 (PMC10901357; doi:10.1371/journal.pone.0298053)
Supplement: S7 Table — (XLSX) [file pone.0298053.s007.xlsx]

## Sheet: Sheet1
Clinical history of the pet dogs which successfully isolated strains in our present study
breed	sex	age ("D"-day, "M"-month,"Y"-year)	temperature (℃)	types of diarrhoea	other clinical symptoms	Number of isolates
Chinese rural dog	female	4M	37.8	loose stool	-	CD01
Chinese rural dog	female	4M	39.2	watery stool	anorxia and apathy	CD02
Pomeranian	male	3M	38	watery stool	vomitting	CD03
Chinese rural dog	female	5M	37.8	soft stool	anorxia and apathy	CD04
Chinese rural dog	male	2M	38.7	mucoid stool	vomitting, anorxia	CD05
Poodle	male	7Y	unclear	soft stool	apathy	CD06
Chinese rural dog	female	4M	unclear	mucoid stool	vomitting, anorxia	CD07
Chinese rural dog	female	4M	37.7	loose stool	apathy	CD08
Toy poodle	male	3M	38.6	mucoid stool	vomitting, anorxia	CD09
Chinese rural dog	male	2M	38.5	watery stool	anorxia and apathy	CD10
Chinese rural dog	female	4M	37.8	soft stool	apathy	CD11
Chinese rural dog	male	3M	39	mucoid stool	anorxia and apathy	CD12
Chinese rural dog	female	3M	37.7	soft stool	-	CD13
Chinese rural dog	male	16M	38.5	loose stool	anorxia and apathy	CD14
Poodle	female	8Y	38.3	loose stool	apathy	CD15
Welsh corgi cardigan	female	1Y	unclear	loose stool	-	CD16
Chinese rural dog	male	3M	38	loose stool	-	CD17
Chinese rural dog	male	45D	unclear	loose stool	apathy	CD18
Gaint schnauzers	female	2Y	39.3	watery stool	anorxia and apathy	CD19
Chinese rural dog	male	2M	38.8	mucoid stool	-	CD20
Pomeranian	female	9M	38.5	mucoid stool	anorxia and apathy	CD21
West highland white terrier	male	4M	38.9	bloody stool	vomitting, anorxia and apathy	CD22
English Springer Spaniel	female	4M	38.7	mucoid stool	-	CD23
Labrador Retriever	female	5M	38.5	watery stool	vomitting, apathy	CD24
Chinese rural dog	female	2Y	38.6	watery stool	-	CD25
Chinese rural dog	female	6M	39.2	bloody stool	anorxia and apathy	CD26
Chinese rural dog	male	unclear	38.4	soft stool	-	CD27
Chinese rural dog	male	8M	39.5	watery stool	apathy	CD28
Toy poodle	male	4Y	37.8	mucoid stool	vomitting	CD29
Chinese rural dog	male	unclear	37.7	mucoid stool	-	CD30
Pomeranian	male	9M	37.4	bloody stool	anorxia and apathy	CD31
Chinese rural dog	female	5M	37.5	watery stool	anorxia	CD32
Golden Retriever	female	3M	37.3	watery stool	-	CD33
German Shepherd	male	3M	39.4	watery stool	anorxia	CD34
Golden Retriever	female	3M	39.2	watery stool	anorxia	CD35
Welsh corgi cardigan	female	2M	39.5	mucoid stool	-	CD36
Labrador Retriever	male	3M	39.4	mucoid stool	anorxia and apathy	CD37
Siberian Husky	female	50d	unclear	soft stool	-	CD38
Chinese rural dog	female	4M	unclear	mucoid stool	anorxia and apathy	CD39
Chinese rural dog	male	3M	39.5	mucoid stool	anorxia and apathy	CD40
American Staffordshire Terrier	female	3M	37.6	mucoid stool	apathy	CD41
Greyhound	female	2M	37.4	loose stool	-	CD42
Toy poodle	female	3M	38.5	watery stool	anorxia and apathy	CD43
Chinese rural dog	female	2M	39.3	soft stool	apathy	CD44
Chinese rural dog	male	3M	38.4	mucoid stool	anorxia and apathy	CD45
Chinese rural dog	female	2Y	37.3	mucoid stool	-	CD46
Chihuahua	male	16Y	37.5	mucoid stool	apathy	CD47
Golden Retriever	male	6M	38.8	bloody stool	vomitting, anorxia and apathy	CD48
Gaint schnauzers	female	5Y	39.5	soft stool	apathy	CD49
Poodle	female	4M	39.6	mucoid stool	anorxia and apathy	CD50
toy poodle	female	3M	37.3	mucoid stool	vomitting	CD51
Welsh corgi cardigan	female	3M	39.2	mucoid stool	vomitting, apathy	CD52
Bichon Frise	male	4M	38.6	watery stool	-	CD53
Pomeranian	female	2Y	38.8	mucoid stool	vomitting	CD54
Chinese rural dog	female	4M	39.2	soft stool	-	CD55
Chinese rural dog	female	2M	38.8	mucoid stool	apathy	CD56
Poodle	male	5M	39.4	bloody stool	anorxia and apathy	CD57
Toy poodle	male	5M	38.1	soft stool	apathy	CD58
Golden Retriever	female	8M	38.4	mucoid stool	anorxia and apathy	CD59
Pomeranian	male	3M	38.5	soft stool	apathy	CD60
Poodle	male	7M	39	mucoid stool	-	CD61
Pekingese	female	3M	38.2	watery stool	anorxia and apathy	CD62
Chinese rural dog	male	7M	37.6	mucoid stool	-	CD63
Golden Retriever	female	4M	38	bloody stool	anorxia and apathy	CD64
Chinese rural dog	male	3M	38.3	bloody stool	anorxia and apathy	CD65
Pomeranian	male	9M	38.2	soft stool	-	CD66
Poodle	male	2Y	39.2	bloody stool	anorxia and apathy	CD67
Poodle	female	1M	38.9	mucoid stool	apathy	CD68
Poodle	male	4M	38.7	mucoid stool	apathy	CD69
Chinese rural dog	female	2M	38.4	soft stool	vomitting	CD70
Shiba Inu	male	2M	38.7	soft stool	apathy	CD71
Chinese rural dog	female	4M	38.6	mucoid stool	-	CD72
Chinese rural dog	female	2Y	38.7	mucoid stool	anorxia and apathy	CD73
Toy poodle	female	3M	37.4	mucoid stool	-	CD74
Chinese rural dog	male	7M	39.2	soft stool	vomitting, anorxia and apathy	CD75
Labrador Retriever	male	9M	39.3	bloody stool	anorxia and apathy	CD76
Labrador Retriever	male	8Y	unclear	bloody stool	anorxia and apathy	CD77
German Shepherd	male	7M	unclear	watery stool	anorxia	CD78
Welsh corgi cardigan	male	8M	39.2	loose stool	anorxia and apathy	CD79
Welsh corgi cardigan	male	2M	38.4	loose stool	-	CD80
Wolfhounds	male	2M	38.6	loose stool	apathy	CD81
Golden Retriever	female	3M	38.3	bloody stool	-	CD82
German Shepherd	male	4M	38.5	bloody stool	anorxia and apathy	CD83
Chinese rural dog	male	2M	37.9	mucoid stool	-	CD84
Belgian Malinois	male	2M	38.4	bloody stool	anorxia and apathy	CD85
Labrador Retriever	female	2M	38.7	mucoid stool	anorxia	CD86
Rottweiler	male	3M	38.5	bloody stool	anorxia and apathy	CD87
Alaskan Malamute	female	4M	39.6	mucoid stool	anorxia and apathy	CD88
Chinese rural dog	female	3M	39.2	bloody stool	vomitting, anorxia and apathy	CD89
Alaskan Malamute	male	2M	37.2	bloody stool	apathy	CD90
Toy poodle	male	50D	38.5	watery stool	anorxia and apathy	CD91
Alaskan Malamute	female	82D	unclear	mucoid stool	-	CD92
Chinese rural dog	female	3M	39.6	watery stool	anorxia and apathy	CD93
Chinese rural dog	female	2M	38.4	watery stool	apathy	CD94
Bichon Frise	male	2M	37.8	watery stool	-	CD95
Shiba Inu	male	3M	38.3	watery stool	apathy	CD96
Shiba Inu	female	4M	39	watery stool	-	CD97
Shiba Inu	male	3M	38.4	bloody stool	anorxia and apathy	CD98
Chinese rural dog	male	3M	39.2	watery stool	apathy	CD99
Golden Retriever	male	2M	37.9	watery stool	anorxia and apathy	CD100
Bichon Frise.	male	5Y	38.4	loose stool	apathy	CD101
Chinese rural dog	female	11y	38	loose stool	-	CD102
Chinese rural dog	male	5M	38.7	bloody stool	anorxia and apathy	CD103
Chinese rural dog	male	4M	39.3	bloody stool	vomitting, anorxia and apathy	CD104
australian shepherd	male	4M	unclear	watery stool	-	CD105
australian shepherd	male	4M	39.3	bloody stool	vomitting, anorxia and apathy	CD106
Chinese rural dog	male	3M	unclear	loose stool	-	CD107
Beagle	female	7M	37.8	loose stool	-	CD108
Chinese rural dog	male	1Y	unclear	watery stool	apathy	CD109
Chinese rural dog	male	3Y	38.5	bloody stool	anorxia and apathy	CD110
Chinese rural dog	male	unclear	37.4	loose stool	-	CD111
Chinese rural dog	male	2M	38.2	soft stool	-	CD112
Chinese rural dog	female	10M	39.2	bloody stool	anorxia and apathy	CD113
Welsh corgi cardigan	female	2M	38.4	loose stool	-	CD114
Chinese rural dog	male	3Y	unclear	loose stool	-	CD115
Standard Poodle	male	13Y	38.3	loose stool	-	CD116
Welsh corgi cardigan	male	2Y	39.3	watery stool	apathy	CD117
Chinese rural dog	female	1Y	38.8	bloody stool	anorxia and apathy	CD118
Belgian Malinois	female	4M	38.7	watery stool	anorxia	CD119
Belgian Malinois	male	2M	38.6	loose stool	-	CD120
Toy poodle	male	2M	36	loose stool	-	CD121
Chinese rural dog	female	2M	38.1	watery stool	anorxia	CD122
Shiba Inu	male	3Y	39	loose stool	apathy	CD123
Poodle	male	2Y	37.8	loose stool	-	CD124
Welsh corgi cardigan	male	7M	39	loose stool	anorxia and apathy	CD125
Poodle	male	3M	38.9	bloody stool	apathy	CD126
Chinese rural dog	female	8M	37.6	watery stool	-	CD127
Chinese rural dog	male	3M	unclear	bloody stool	anorxia and apathy	CD128
Chinese rural dog	male	unclear	38.5	watery stool	-	CD129
Chinese rural dog	female	unclear	38.3	watery stool	apathy	CD130
Chinese rural dog	female	unclear	38.6	loose stool	anorxia	CD131
Labrador Retriever	male	unclear	38.4	bloody stool	anorxia and apathy	CD132
Poodle	female	3Y	unclear	bloody stool	apathy	CD133
Schnauzer	female	2M	unclear	mucoid stool	anorxia	CD134
American bully pitbull	female	unclear	37.6	loose stool	-	CD135
